# Supplementary material for: Multidimensional primate niche space sheds light on interspecific competition in primate evolution
Source: Commun Biol. 2024 May 27;7:647. doi: 10.1038/s42003-024-06324-0 (PMC11130132; doi:10.1038/s42003-024-06324-0)
Supplement: Supplementary file 4 — Supplementary Data 1 [file 42003_2024_6324_MOESM4_ESM.xlsx]

## Sheet: SM File 2
Species	specialization	uniqueness
Alouatta arctoidea	3.76064	1.13084
Alouatta caraya	1.44082	0.917905
Alouatta juara	2.40033	1.38595
Alouatta palliata	4.61471	2.52465
Alouatta puruensis	1.52803	1.0884
Alouatta seniculus	2.71282	1.4223
Aotus brumbacki	2.92456	0.799505
Aotus griseimembra	2.50254	1.36005
Aotus lemurinus	3.42902	1.87013
Aotus trivirgatus	2.25176	1.15973
Aotus zonalis	3.67915	2.28395
Arctocebus calabarensis	5.21627	2.8545
Ateles chamek	2.75066	1.00779
Ateles fusciceps	3.5755	1.3063
Ateles geoffroyi	2.71745	1.09637
Ateles paniscus	2.60494	1.02179
Brachyteles arachnoides	4.18254	1.91427
Brachyteles hypoxanthus	4.40035	1.99842
Cacajao calvus	2.40333	1.01139
Callimico goeldii	1.43109	0.80319
Callithrix jacchus	8.44444	6.31652
Callithrix kuhlii	2.12393	1.28974
Cebuella niveiventris	2.16598	0.353238
Cebuella pygmaea	2.19329	0.830078
Cebus aequatorialis	1.74894	0.69197
Cebus albifrons	2.20885	0.962521
Cebus brunneus	1.88465	0.936159
Cebus capucinus	3.29717	1.43703
Cebus castaneus	2.17095	1.04186
Cebus cesarae	1.71204	0.676656
Cebus cuscinus	2.66932	1.7624
Cebus imitator	2.15088	0.925324
Cebus kaapori	1.91724	1.21798
Cebus leucocephalus	1.71314	0.647094
Cebus malitiosus	2.08544	1.06883
Cebus olivaceus	1.89229	0.96952
Cebus unicolor	2.35748	0.777272
Cebus versicolor	1.88646	0.823166
Cebus yuracus	2.18369	0.745299
Cephalopachus bancanus	7.15068	2.68277
Cercopithecus ascanius	1.09128	0.795766
Cercopithecus cephus	1.05913	0.775901
Cercopithecus erythrotis	1.67828	0.877374
Cercopithecus mitis	2.39792	1.67613
Cercopithecus neglectus	1.30082	0.983855
Cercopithecus sclateri	1.91717	0.871364
Cheirogaleus medius	3.1329	1.45597
Cheirogaleus thomasi	3.23269	1.62386
Chlorocebus aethiops	3.40295	2.35275
Colobus guereza	1.95909	1.27491
Colobus polykomos	3.61211	1.43725
Colobus satanas	1.23598	0.784141
Colobus vellerosus	3.83116	0.937132
Daubentonia madagascariensis	4.80772	3.13868
Erythrocebus baumstarki	4.56147	1.91858
Erythrocebus patas	4.6728	1.80304
Eulemur albifrons	1.35276	1.00805
Eulemur cinereiceps	2.09901	1.07969
Eulemur collaris	2.1298	1.09709
Eulemur flavifrons	2.35445	1.08625
Eulemur fulvus	1.86409	0.821947
Eulemur macaco	1.3572	0.848
Eulemur mongoz	3.81738	2.25853
Eulemur rufifrons	2.13624	0.912973
Eulemur rufus	1.8296	1.04741
Galago moholi	2.77392	1.50976
Galago senegalensis	2.98582	1.24189
Galagoides demidoff	2.52336	1.43686
Gorilla beringei	9.36389	5.46944
Gorilla gorilla	8.7042	4.96559
Hapalemur griseus	4.1961	1.00932
Hapalemur meridionalis	4.46379	1.44016
Hapalemur occidentalis	1.83737	1.00564
Hoolock hoolock	3.70243	1.32952
Hoolock leuconedys	2.04674	0.975343
Hoolock tianxing	2.16798	1.38164
Hylobates abbotti	2.97653	0.756336
Hylobates agilis	2.38913	0.691577
Hylobates albibarbis	2.78693	0.637535
Hylobates funereus	2.48483	0.669968
Hylobates lar	2.4188	0.928885
Hylobates muelleri	2.81679	0.758349
Hylobates pileatus	2.07566	0.829053
Lagothrix lagothricha	3.17726	1.11332
Lemur catta	3.29004	1.8443
Leontocebus cruzlimai	2.52406	0.36934
Leontocebus fuscicollis	2.19985	0.339673
Leontocebus fuscus	2.86564	0.485251
Leontocebus illigeri	2.04093	0.380589
Leontocebus lagonotus	1.84328	0.61798
Leontocebus leucogenys	1.58282	0.851361
Leontocebus nigricollis	1.95826	0.696665
Leontocebus nigrifrons	2.66605	0.391067
Leontocebus tripartitus	2.63974	0.483309
Leontocebus weddelli	1.70539	0.621373
Leontopithecus chrysomelas	1.97314	1.19583
Leontopithecus rosalia	2.55399	1.29264
Lophocebus albigena	1.22406	0.730835
Lophocebus aterrimus	1.75981	0.985601
Loris tardigradus	5.75044	2.94371
Macaca arctoides	4.24396	2.39445
Macaca fascicularis	3.92801	1.474
Macaca fuscata	4.90635	2.39344
Macaca leonina	4.28719	1.73872
Macaca maura	2.01167	1.11716
Macaca mulatta	8.48271	5.41623
Macaca nemestrina	3.10281	1.3366
Macaca nigra	2.29725	1.19079
Macaca nigrescens	2.18362	1.2264
Macaca ochreata	1.94497	1.11189
Macaca radiata	4.63615	2.37984
Macaca silenus	3.79705	1.71882
Macaca sinica	2.38303	1.35285
Macaca sylvanus	5.15889	2.85107
Macaca thibetana	4.48809	2.21952
Mandrillus leucophaeus	1.62784	1.31776
Mandrillus sphinx	1.77204	1.32355
Mico argentatus	2.41654	0.484312
Mico humeralifer	2.76492	0.430591
Mico leucippe	2.61274	0.382053
Microcebus ganzhorni	3.75179	1.66834
Microcebus murinus	3.41906	1.70197
Miopithecus talapoin	1.17439	0.91879
Mirza coquereli	2.8655	1.2343
Mirza zaza	2.36441	1.33551
Nasalis larvatus	2.3387	1.36464
Nomascus concolor	3.08542	1.67822
Nomascus nasutus	2.87272	1.74755
Nycticebus bancanus	2.72145	1.334
Nycticebus borneanus	2.6292	0.807358
Nycticebus coucang	2.32996	0.547722
Nycticebus hilleri	2.26467	0.833124
Nycticebus javanicus	2.24439	0.542902
Nycticebus kayan	2.45383	0.563529
Nycticebus menagensis	2.56697	0.61173
Nycticebus pygmaeus	9.33487	6.93551
Otolemur crassicaudatus	3.38759	1.39937
Otolemur garnettii	3.2803	1.31605
Pan paniscus	3.48107	2.48209
Pan troglodytes	4.12347	3.09289
Papio anubis	5.77396	2.34556
Papio cynocephalus	4.44098	1.47122
Papio hamadryas	4.53123	1.70776
Papio kindae	3.45114	2.51601
Papio papio	4.38553	1.99591
Papio ursinus	5.23903	1.83784
Paragalago cocos	2.93265	1.27229
Perodicticus edwardsi	2.00003	1.69855
Perodicticus ibeanus	1.91101	1.51394
Perodicticus potto	2.07734	1.7504
Pithecia chrysocephala	2.51951	1.10809
Pithecia pithecia	1.78915	0.921538
Plecturocebus caquetensis	3.0668	0.768873
Plecturocebus moloch	2.24252	0.493018
Plecturocebus ornatus	2.28974	0.949083
Plecturocebus vieirai	2.63423	0.623824
Pongo abelii	4.54345	2.16825
Pongo pygmaeus	5.00045	2.28519
Pongo tapanuliensis	4.72824	2.24691
Propithecus candidus	2.66448	0.838632
Propithecus coquereli	2.08379	0.957112
Propithecus coronatus	3.9302	0.864613
Propithecus deckenii	4.16086	1.25033
Propithecus diadema	2.62627	0.865508
Propithecus edwardsi	3.34627	1.1769
Propithecus verreauxi	2.63898	0.991583
Pygathrix cinerea	3.62503	0.799319
Pygathrix nemaeus	3.58981	0.931875
Pygathrix nigripes	1.50829	0.944126
Saguinus geoffroyi	3.14135	1.74764
Saguinus midas	2.03928	0.430129
Saguinus mystax	2.34605	0.367074
Saguinus niger	2.01594	0.859169
Saguinus oedipus	1.75394	0.76939
Saguinus ursulus	2.10321	0.889751
Saimiri cassiquiarensis	2.99951	1.16122
Saimiri collinsi	2.67425	1.23114
Saimiri sciureus	2.96753	1.14118
Sapajus apella	3.02352	1.2602
Sapajus cay	1.37661	0.701913
Sapajus nigritus	1.44873	1.01855
Sapajus robustus	1.39892	1.11993
Sapajus xanthosternos	1.66522	0.81303
Semnopithecus entellus	4.70784	2.85488
Symphalangus syndactylus	1.98529	1.32254
Tarsius fuscus	7.00039	2.5525
Tarsius tarsier	7.01699	2.77512
Theropithecus gelada	6.25092	4.36822
Trachypithecus phayrei	4.06208	1.70606
Varecia rubra	4.07294	2.77807
Varecia variegata	3.78704	2.07868
